# Supplementary material for: Hypoxia Imaging Endoscopy Equipped with Laser Light Source from Preclinical Live Animal Study to First-In-Human Subject Research
Source: PLoS One. 2014 Jun 10;9(6):e99055. doi: 10.1371/journal.pone.0099055 (PMC4051687; doi:10.1371/journal.pone.0099055)
Supplement: Video S1 — Endoscopic video image showing the hypoxic feature of a colorectal adenoma in real time: white light image (left upper), pseudocolor StO2 map (left lower) and overlayed image (right). (ZIP) [file pone.0099055.s001.zip]

Archive with 1 entries (1 files):
- PlosOne_Video1.mpg
